# Supplementary material for: Deficiency in endocannabinoid synthase DAGLB contributes to early onset Parkinsonism and murine nigral dopaminergic neuron dysfunction
Source: Nat Commun. 2022 Jun 17;13:3490. doi: 10.1038/s41467-022-31168-9 (PMC9205912; doi:10.1038/s41467-022-31168-9)
Supplement: Supplementary file 4 — Source Data file [file 41467_2022_31168_MOESM4_ESM.xlsx]

## Sheet: Figure 1c
Figure 1c

## Sheet: Figure 1d
Figure 1d	HC1	HC2	HC3	1088A>G	1821-2A>G
	0.888689	1.41382	0.697487	0.224417	0.30246
	1.09716	1.05652	0.846315	0	0.0295349
	0.940579	1.06203	0.99739	0.051304	0.026781

## Sheet: Figure 1e
Figure 1d	HC1	HC2	HC3	1088A>G	1821-2A>G
	0.5556	0.7268	1.1691	1.413	1.289
	0.9952	1.2762	0.9783	1.1864	1.0883
	0.9921	1.493	1.164	1.7556	1.3143
	0.9887			1.2258

## Sheet: Figure 2a
Figure 2a	DAGLA	DAGLB
	0.255475	0.614684
	0.216864	1.25096
	0.0315868	0.296909
	0.019455	0.784874
	0.0565055	0.268158
	0.163407	1.60674
	0.11784	0.418855
	0	0.52168
	0.266731	0.758001
	0.0981766	0.574898
	0.164699	0.796547
	0.0148502	1.2049
	0	0.0475357
	0.292008	0.0929237
	0	0.574529
	0	0.705884
	0	0.465898
	0	0.931721
	0	0.0517065
	0	0.24771
	0	0.410932
	0	0.0231046
	0	0.0226325
	0	0.260025
	0	0.989885
	0	0.299391

## Sheet: Figure 2b
Figure 2b	Dagla	Daglb
	2.1192	5.6746
	2.2624	5.2112
	2.1054	6.0297
	2.2465	5.0744
	2.2528	5.4562
	2.4591	7.9458
	2.5216	7.4315

## Sheet: Figure 2c
Figure 2c	Dagla	Daglb
	64.1175	13.9301
	45.389	8.64712
	34.4011	6.8067
	35.2561	7.59704
	28.8693	6.50746
	40.7357	8.35857

## Sheet: Figure 3b
Figure 3b	anti-DAGLB						anti-CRE					anti-saCas9-HA
	anti-actin						anti-DAGLA

## Sheet: Figure 3c
Figure 3c	sgEmpty	sgDaglb	sgDagla
	1	0.3321	1.2325
	1	0.2914	1.0933
	1	0.2163	0.981
	1	0.3414	0.878

## Sheet: Figure 3d
Figure 3d	sgEmpty	sgDaglb	sgDagla
	1	1.2932	0.2156
	1	0.8741	0.3311
	1	1.1288	0.2275
	1	1.0676	0.2532

## Sheet: Figure 3i
Figure 3i		DAN-Ctrl (n=4, 2F2M)				DAN-Daglb KD (n=4, 2F2M)
	-20min	0.952784	1.35417	-1.16033	0.25357	-1.12787	-4.78197	-3.20328	-3.67869
	0min	-1.104	-4.29994	-2.41045	0.102572	0.443914	-0.766389	0.903135	0.0112254
	20min	13.7501	16.1956	18.2201	8.10862	9.86485	8.82725	4.14548	8.1374
	40min	27.2303	24.0046	38.5132	31.4357	15.0322	17.3351	8.72083	12.0659
	60min	29.881	26.6796	45.2857	42.8213	23.1734	20.3672	10.8141	12.4163
	80min	47.599	47.1482	46.0064	45.2047	15.4184	17.8389	14.8084	15.0043
	100min	49.0863	48.0309	39.0396	40.948	12.9906	19.6324	10.7101	14.0814
	120min	43.569	65.234	42.0817	41.1099	15.9395	14.7874	14.3886	23.34

[truncated: 32 more sheets: Figure 3j, Figure 3k, Figure 4b, Figure 4c, Figure 4d, Figure 4e, Figure 5b, Figure 5c, Figure 5d, Figure 6b, Figure 6c, Figure 7c, Figure 7f, Figure 8a, Suppelmentary Figure 8a, Supplementary Figure 8b, Supplementary Figure 8c, Supplementary Figure 8d, Supplementary Figure 10c, Supplementary Figure 10d …]
